# Supplementary material for: Contribution of Second Trimester Sonographic Placental Morphology to Uterine Artery Doppler in the Prediction of Placenta-Mediated Pregnancy Complications
Source: J Clin Med. 2022 Nov 15;11(22):6759. doi: 10.3390/jcm11226759 (PMC9697802; doi:10.3390/jcm11226759)
Supplement: Supplementary file 1 [file jcm-11-06759-s001.zip]

Archive with 1 entries (1 files):
- jcm-1936760-supplementary.pdf
